# Supplementary material for: An open-source, citizen science and machine learning approach to analyse subsea movies
Source: Biodivers Data J. 2021 Feb 24;9:e60548. doi: 10.3897/BDJ.9.e60548 (PMC7930014; doi:10.3897/BDJ.9.e60548)
Supplement: Supplementary material 1 — Dataset of underwater images of Desmophyllum pertusum [file bdj-09-e60548-s001.zip]

Archive with 820 entries (819 files):
- images_new/
- __MACOSX/._images_new
- images_new/010424 Sa╠êckenrevet beta Tape 74_frame_84750.jpg
- __MACOSX/images_new/._010424 Sa╠êckenrevet beta Tape 74_frame_84750.jpg
- images_new/990506 TMBL-ROV 1999 Revet Sa╠êcken 2 Tape 42_frame_32250.jpg
- __MACOSX/images_new/._990506 TMBL-ROV 1999 Revet Sa╠êcken 2 Tape 42_frame_32250.jpg
- images_new/000203 TMBL-ROV 2000 Sa╠êckenrevet Tape 56_frame_106500.jpg
- __MACOSX/images_new/._000203 TMBL-ROV 2000 Sa╠êckenrevet Tape 56_frame_106500.jpg
- images_new/020628 TMBL-ROV 2002 O Hollanderberget Sa╠êcken_frame_112525.jpg
- __MACOSX/images_new/._020628 TMBL-ROV 2002 O Hollanderberget Sa╠êcken_frame_112525.jpg
- images_new/000114 TMBL-ROV 2000 Sa╠êckenrevet EJ numrerade band_frame_42025.jpg
- __MACOSX/images_new/._000114 TMBL-ROV 2000 Sa╠êckenrevet EJ numrerade band_frame_42025.jpg
- images_new/000203 TMBL-ROV 2000 Sa╠êckenrevet Tape 56_frame_24750.jpg
- __MACOSX/images_new/._000203 TMBL-ROV 2000 Sa╠êckenrevet Tape 56_frame_24750.jpg
- images_new/000114 TMBL-ROV 2000 Sa╠êckenrevet EJ numrerade band_frame_46525.jpg
- __MACOSX/images_new/._000114 TMBL-ROV 2000 Sa╠êckenrevet EJ numrerade band_frame_46525.jpg
- images_new/040220 TMBL-ROV 2004 Sa╠êckenrevet alfa_frame_30875.jpg
- __MACOSX/images_new/._040220 TMBL-ROV 2004 Sa╠êckenrevet alfa_frame_30875.jpg
- images_new/000203 TMBL-ROV 2000 Sa╠êckenrevet Tape 56_frame_62275.jpg
- __MACOSX/images_new/._000203 TMBL-ROV 2000 Sa╠êckenrevet Tape 56_frame_62275.jpg
- images_new/000203 TMBL-ROV 2000 Sa╠êckenrevet Tape 56_frame_36750.jpg
- __MACOSX/images_new/._000203 TMBL-ROV 2000 Sa╠êckenrevet Tape 56_frame_36750.jpg
- images_new/000203 TMBL-ROV 2000 Sa╠êckenrevet Tape 56_frame_32250.jpg
- __MACOSX/images_new/._000203 TMBL-ROV 2000 Sa╠êckenrevet Tape 56_frame_32250.jpg
- images_new/000203 TMBL-ROV 2000 Sa╠êckenrevet Tape 56_frame_58512.jpg
- __MACOSX/images_new/._000203 TMBL-ROV 2000 Sa╠êckenrevet Tape 56_frame_58512.jpg
- images_new/990506 TMBL-ROV 1999 Revet Sa╠êcken 2 Tape 42_frame_66775.jpg
- __MACOSX/images_new/._990506 TMBL-ROV 1999 Revet Sa╠êcken 2 Tape 42_frame_66775.jpg
- images_new/010424 Sa╠êckenrevet beta Tape 74_frame_55525.jpg
- __MACOSX/images_new/._010424 Sa╠êckenrevet beta Tape 74_frame_55525.jpg
- images_new/000203 TMBL-ROV 2000 Sa╠êcken revet EJ numrerade band_frame_53287.jpg
- __MACOSX/images_new/._000203 TMBL-ROV 2000 Sa╠êcken revet EJ numrerade band_frame_53287.jpg
- images_new/000203 TMBL-ROV 2000 Sa╠êcken revet EJ numrerade band_frame_57750.jpg
- __MACOSX/images_new/._000203 TMBL-ROV 2000 Sa╠êcken revet EJ numrerade band_frame_57750.jpg
- images_new/040522 TMBL-ROV 2004 Sa╠êckenrevet_frame_4500.jpg
- __MACOSX/images_new/._040522 TMBL-ROV 2004 Sa╠êckenrevet_frame_4500.jpg
- images_new/010424 Sa╠êckenrevet alfa Tape 74_frame_59400.jpg
- __MACOSX/images_new/._010424 Sa╠êckenrevet alfa Tape 74_frame_59400.jpg
- images_new/000203 TMBL-ROV 2000 Sa╠êckenrevet Tape 56_frame_33775.jpg
- __MACOSX/images_new/._000203 TMBL-ROV 2000 Sa╠êckenrevet Tape 56_frame_33775.jpg
- images_new/030317-18 TMBL-ROV 2003 Sa╠êckenrevet_frame_59250.jpg
- __MACOSX/images_new/._030317-18 TMBL-ROV 2003 Sa╠êckenrevet_frame_59250.jpg
- images_new/030325 TMBL-ROV 2003 Sa╠êckenrevet bioerosion_frame_168775.jpg
- __MACOSX/images_new/._030325 TMBL-ROV 2003 Sa╠êckenrevet bioerosion_frame_168775.jpg
- images_new/990506 TMBL-ROV 1999 Revet Sa╠êcken Tape 42_SELECTWS_frame_825.jpg
- __MACOSX/images_new/._990506 TMBL-ROV 1999 Revet Sa╠êcken Tape 42_SELECTWS_frame_825.jpg
- images_new/040522 TMBL-ROV 2004 Sa╠êckenrevet_frame_14250.jpg
- __MACOSX/images_new/._040522 TMBL-ROV 2004 Sa╠êckenrevet_frame_14250.jpg
- images_new/040220 TMBL-ROV 2004 Sa╠êckenrevet alfa_frame_9750.jpg
- __MACOSX/images_new/._040220 TMBL-ROV 2004 Sa╠êckenrevet alfa_frame_9750.jpg
- images_new/000203 TMBL-ROV 2000 Sa╠êckenrevet Tape 56_frame_29275.jpg
- __MACOSX/images_new/._000203 TMBL-ROV 2000 Sa╠êckenrevet Tape 56_frame_29275.jpg
- images_new/030317-18 TMBL-ROV 2003 Sa╠êckenrevet_frame_115500.jpg
- __MACOSX/images_new/._030317-18 TMBL-ROV 2003 Sa╠êckenrevet_frame_115500.jpg
- images_new/010424 Sa╠êckenrevet alfa Tape 74_frame_21750.jpg
- __MACOSX/images_new/._010424 Sa╠êckenrevet alfa Tape 74_frame_21750.jpg
- images_new/000203 TMBL-ROV 2000 Sa╠êcken EJ numrerade band_frame_5375.jpg
- __MACOSX/images_new/._000203 TMBL-ROV 2000 Sa╠êcken EJ numrerade band_frame_5375.jpg
- images_new/000203 TMBL-ROV 2000 Sa╠êckenrevet Tape 56_frame_101250.jpg
- __MACOSX/images_new/._000203 TMBL-ROV 2000 Sa╠êckenrevet Tape 56_frame_101250.jpg
- images_new/040220 TMBL-ROV 2004 Sa╠êckenrevet alfa_frame_36750.jpg
- __MACOSX/images_new/._040220 TMBL-ROV 2004 Sa╠êckenrevet alfa_frame_36750.jpg
- images_new/030317-18 TMBL-ROV 2003 Sa╠êckenrevet_frame_76500.jpg
- __MACOSX/images_new/._030317-18 TMBL-ROV 2003 Sa╠êckenrevet_frame_76500.jpg
- images_new/000203 TMBL-ROV 2000 Sa╠êcken revet EJ numrerade band_frame_36025.jpg
- __MACOSX/images_new/._000203 TMBL-ROV 2000 Sa╠êcken revet EJ numrerade band_frame_36025.jpg
- images_new/040522 TMBL-ROV 2004 Sa╠êckenrevet_frame_16525.jpg
- __MACOSX/images_new/._040522 TMBL-ROV 2004 Sa╠êckenrevet_frame_16525.jpg
- images_new/000114 TMBL-ROV 2000 Sa╠êckenrevet Tape 55_frame_12750.jpg
- __MACOSX/images_new/._000114 TMBL-ROV 2000 Sa╠êckenrevet Tape 55_frame_12750.jpg
- images_new/000114 TMBL-ROV 2000 Sa╠êckenrevet EJ numrerade band_frame_57775.jpg
- __MACOSX/images_new/._000114 TMBL-ROV 2000 Sa╠êckenrevet EJ numrerade band_frame_57775.jpg
- images_new/030317-18 TMBL-ROV 2003 Sa╠êckenrevet_frame_60000.jpg
- __MACOSX/images_new/._030317-18 TMBL-ROV 2003 Sa╠êckenrevet_frame_60000.jpg
- images_new/000114 TMBL-ROV 2000 Sa╠êckenrevet Tape 55_frame_180025.jpg
- __MACOSX/images_new/._000114 TMBL-ROV 2000 Sa╠êckenrevet Tape 55_frame_180025.jpg
- images_new/000114 TMBL-ROV 2000 Sa╠êckenrevet Tape 55_frame_189000.jpg
- __MACOSX/images_new/._000114 TMBL-ROV 2000 Sa╠êckenrevet Tape 55_frame_189000.jpg
- images_new/990506 TMBL-ROV 1999 Revet Sa╠êcken Tape 42_SELECTWS_frame_33187.jpg
- __MACOSX/images_new/._990506 TMBL-ROV 1999 Revet Sa╠êcken Tape 42_SELECTWS_frame_33187.jpg
- images_new/030317-18 TMBL-ROV 2003 Sa╠êckenrevet_frame_114025.jpg
- __MACOSX/images_new/._030317-18 TMBL-ROV 2003 Sa╠êckenrevet_frame_114025.jpg
- images_new/000203 TMBL-ROV 2000 Sa╠êcken revet EJ numrerade band_frame_12025.jpg
- __MACOSX/images_new/._000203 TMBL-ROV 2000 Sa╠êcken revet EJ numrerade band_frame_12025.jpg
- images_new/990506 TMBL-ROV 1999 Revet Sa╠êcken 2 Tape 42_frame_150000.jpg
- __MACOSX/images_new/._990506 TMBL-ROV 1999 Revet Sa╠êcken 2 Tape 42_frame_150000.jpg
- images_new/000114 TMBL-ROV 2000 Sa╠êckenrevet EJ numrerade band_frame_14275.jpg
- __MACOSX/images_new/._000114 TMBL-ROV 2000 Sa╠êckenrevet EJ numrerade band_frame_14275.jpg
- images_new/000203 TMBL-ROV 2000 Sa╠êcken revet EJ numrerade band_frame_25500.jpg
- __MACOSX/images_new/._000203 TMBL-ROV 2000 Sa╠êcken revet EJ numrerade band_frame_25500.jpg
- images_new/000203 TMBL-ROV 2000 sa╠êcken Tape 56_frame_12775.jpg
- __MACOSX/images_new/._000203 TMBL-ROV 2000 sa╠êcken Tape 56_frame_12775.jpg
- images_new/040220 TMBL-ROV 2004 Sa╠êckenrevet alfa_frame_63750.jpg
- __MACOSX/images_new/._040220 TMBL-ROV 2004 Sa╠êckenrevet alfa_frame_63750.jpg
- images_new/000114 TMBL-ROV 2000 Sa╠êckenrevet EJ numrerade band_frame_35250.jpg
- __MACOSX/images_new/._000114 TMBL-ROV 2000 Sa╠êckenrevet EJ numrerade band_frame_35250.jpg
- images_new/040220 TMBL-ROV 2004 Sa╠êckenrevet alfa_frame_45750.jpg
- __MACOSX/images_new/._040220 TMBL-ROV 2004 Sa╠êckenrevet alfa_frame_45750.jpg
- images_new/030317-18 TMBL-ROV 2003 Sa╠êckenrevet_frame_7525.jpg
- __MACOSX/images_new/._030317-18 TMBL-ROV 2003 Sa╠êckenrevet_frame_7525.jpg
- images_new/000203 TMBL-ROV 2000 Sa╠êcken revet EJ numrerade band_frame_22525.jpg
- __MACOSX/images_new/._000203 TMBL-ROV 2000 Sa╠êcken revet EJ numrerade band_frame_22525.jpg
- images_new/000114 TMBL-ROV 2000 Sa╠êckenrevet Tape 55_frame_56275.jpg
- __MACOSX/images_new/._000114 TMBL-ROV 2000 Sa╠êckenrevet Tape 55_frame_56275.jpg
- images_new/000203 TMBL-ROV 2000 Sa╠êcken revet EJ numrerade band_frame_42762.jpg
- __MACOSX/images_new/._000203 TMBL-ROV 2000 Sa╠êcken revet EJ numrerade band_frame_42762.jpg
- images_new/010424 Sa╠êckenrevet alfa Tape 74_frame_59375.jpg
- __MACOSX/images_new/._010424 Sa╠êckenrevet alfa Tape 74_frame_59375.jpg
- images_new/010424 Sa╠êckenrevet alfa Tape 74_frame_14275.jpg
- __MACOSX/images_new/._010424 Sa╠êckenrevet alfa Tape 74_frame_14275.jpg
- images_new/000203 TMBL-ROV 2000 Sa╠êckenrevet Tape 56_frame_33000.jpg
- __MACOSX/images_new/._000203 TMBL-ROV 2000 Sa╠êckenrevet Tape 56_frame_33000.jpg
- images_new/010424 Sa╠êckenrevet alfa Tape 74_frame_65275.jpg
- __MACOSX/images_new/._010424 Sa╠êckenrevet alfa Tape 74_frame_65275.jpg
- images_new/000203 TMBL-ROV 2000 Sa╠êckenrevet Tape 56_frame_42000.jpg
- __MACOSX/images_new/._000203 TMBL-ROV 2000 Sa╠êckenrevet Tape 56_frame_42000.jpg
- images_new/000203 TMBL-ROV 2000 Sa╠êckenrevet Tape 56_frame_63025.jpg
- __MACOSX/images_new/._000203 TMBL-ROV 2000 Sa╠êckenrevet Tape 56_frame_63025.jpg
- images_new/000203 TMBL-ROV 2000 Sa╠êcken revet EJ numrerade band_frame_57025.jpg
- __MACOSX/images_new/._000203 TMBL-ROV 2000 Sa╠êcken revet EJ numrerade band_frame_57025.jpg
- images_new/990506 TMBL-ROV 1999 Revet Sa╠êcken 2 Tape 42_frame_27075.jpg
- __MACOSX/images_new/._990506 TMBL-ROV 1999 Revet Sa╠êcken 2 Tape 42_frame_27075.jpg
- images_new/000203 TMBL-ROV 2000 Sa╠êckenrevet Tape 56_frame_58500.jpg
- __MACOSX/images_new/._000203 TMBL-ROV 2000 Sa╠êckenrevet Tape 56_frame_58500.jpg
- images_new/000114 TMBL-ROV 2000 Sa╠êckenrevet Tape 55_frame_17375.jpg
- __MACOSX/images_new/._000114 TMBL-ROV 2000 Sa╠êckenrevet Tape 55_frame_17375.jpg
- images_new/000203 TMBL-ROV 2000 Sa╠êcken revet EJ numrerade band_frame_1500.jpg
- __MACOSX/images_new/._000203 TMBL-ROV 2000 Sa╠êcken revet EJ numrerade band_frame_1500.jpg
- images_new/000203 TMBL-ROV 2000 Sa╠êckenrevet Tape 56_frame_70500.jpg
- __MACOSX/images_new/._000203 TMBL-ROV 2000 Sa╠êckenrevet Tape 56_frame_70500.jpg
- images_new/990506 TMBL-ROV 1999 Revet Sa╠êcken 2 Tape 42_frame_7550.jpg
- __MACOSX/images_new/._990506 TMBL-ROV 1999 Revet Sa╠êcken 2 Tape 42_frame_7550.jpg
- images_new/000114 TMBL-ROV 2000 Sa╠êckenrevet Tape 55_frame_11275.jpg
- __MACOSX/images_new/._000114 TMBL-ROV 2000 Sa╠êckenrevet Tape 55_frame_11275.jpg
- images_new/000203 TMBL-ROV 2000 Sa╠êckenrevet Tape 56_frame_36025.jpg
- __MACOSX/images_new/._000203 TMBL-ROV 2000 Sa╠êckenrevet Tape 56_frame_36025.jpg
- images_new/010424 Sa╠êckenrevet alfa Tape 74_frame_15750.jpg
- __MACOSX/images_new/._010424 Sa╠êckenrevet alfa Tape 74_frame_15750.jpg
- images_new/000114 TMBL-ROV 2000 Sa╠êckenrevet Tape 55_frame_128350.jpg
- __MACOSX/images_new/._000114 TMBL-ROV 2000 Sa╠êckenrevet Tape 55_frame_128350.jpg
- images_new/010424 Sa╠êckenrevet alfa Tape 74_frame_11287.jpg
- __MACOSX/images_new/._010424 Sa╠êckenrevet alfa Tape 74_frame_11287.jpg
- images_new/000114 TMBL-ROV 2000 Sa╠êckenrevet Tape 55_frame_195000.jpg
- __MACOSX/images_new/._000114 TMBL-ROV 2000 Sa╠êckenrevet Tape 55_frame_195000.jpg
- images_new/010424 Sa╠êckenrevet alfa Tape 74_frame_40625.jpg
- __MACOSX/images_new/._010424 Sa╠êckenrevet alfa Tape 74_frame_40625.jpg
- images_new/000114 TMBL-ROV 2000 Sa╠êckenrevet Tape 55_frame_222000.jpg
- __MACOSX/images_new/._000114 TMBL-ROV 2000 Sa╠êckenrevet Tape 55_frame_222000.jpg
- images_new/030325 TMBL-ROV 2003 Sa╠êckenrevet bioerosion_frame_79525.jpg
- __MACOSX/images_new/._030325 TMBL-ROV 2003 Sa╠êckenrevet bioerosion_frame_79525.jpg
- images_new/010424 Sa╠êckenrevet alfa Tape 74_frame_41275.jpg
- __MACOSX/images_new/._010424 Sa╠êckenrevet alfa Tape 74_frame_41275.jpg
- images_new/000114 TMBL-ROV 2000 Sa╠êckenrevet EJ numrerade band_frame_4500.jpg
- __MACOSX/images_new/._000114 TMBL-ROV 2000 Sa╠êckenrevet EJ numrerade band_frame_4500.jpg
- images_new/010424 Sa╠êckenrevet beta Tape 74_frame_47250.jpg
- __MACOSX/images_new/._010424 Sa╠êckenrevet beta Tape 74_frame_47250.jpg
- images_new/010424 Sa╠êckenrevet beta Tape 74_frame_59287.jpg
- __MACOSX/images_new/._010424 Sa╠êckenrevet beta Tape 74_frame_59287.jpg
- images_new/000203 TMBL-ROV 2000 Sa╠êckenrevet Tape 56_frame_102775.jpg
- __MACOSX/images_new/._000203 TMBL-ROV 2000 Sa╠êckenrevet Tape 56_frame_102775.jpg
- images_new/000114 TMBL-ROV 2000 Sa╠êckenrevet Tape 55_frame_213750.jpg
- __MACOSX/images_new/._000114 TMBL-ROV 2000 Sa╠êckenrevet Tape 55_frame_213750.jpg
- images_new/000203 TMBL-ROV 2000 Sa╠êcken revet EJ numrerade band_frame_21775.jpg
- __MACOSX/images_new/._000203 TMBL-ROV 2000 Sa╠êcken revet EJ numrerade band_frame_21775.jpg
- images_new/000203 TMBL-ROV 2000 Sa╠êckenrevet Tape 56_frame_53287.jpg
- __MACOSX/images_new/._000203 TMBL-ROV 2000 Sa╠êckenrevet Tape 56_frame_53287.jpg
- images_new/000203 TMBL-ROV 2000 Sa╠êckenrevet Tape 56_frame_94525.jpg
- __MACOSX/images_new/._000203 TMBL-ROV 2000 Sa╠êckenrevet Tape 56_frame_94525.jpg
- images_new/000114 TMBL-ROV 2000 Sa╠êckenrevet Tape 55_frame_209250.jpg
- __MACOSX/images_new/._000114 TMBL-ROV 2000 Sa╠êckenrevet Tape 55_frame_209250.jpg
- images_new/010424 Sa╠êckenrevet alfa Tape 74_frame_36000.jpg
- __MACOSX/images_new/._010424 Sa╠êckenrevet alfa Tape 74_frame_36000.jpg
- images_new/040220 TMBL-ROV 2004 Sa╠êckenrevet alfa_frame_79525.jpg
- __MACOSX/images_new/._040220 TMBL-ROV 2004 Sa╠êckenrevet alfa_frame_79525.jpg
- images_new/000114 TMBL-ROV 2000 Sa╠êckenrevet Tape 55_frame_13500.jpg
- __MACOSX/images_new/._000114 TMBL-ROV 2000 Sa╠êckenrevet Tape 55_frame_13500.jpg
- images_new/030325 TMBL-ROV 2003 Sa╠êckenrevet bioerosion_frame_77250.jpg
- __MACOSX/images_new/._030325 TMBL-ROV 2003 Sa╠êckenrevet bioerosion_frame_77250.jpg
- images_new/000203 TMBL-ROV 2000 Sa╠êcken revet EJ numrerade band_frame_12750.jpg
- __MACOSX/images_new/._000203 TMBL-ROV 2000 Sa╠êcken revet EJ numrerade band_frame_12750.jpg
- images_new/010424 Sa╠êckenrevet alfa Tape 74_frame_43500.jpg
- __MACOSX/images_new/._010424 Sa╠êckenrevet alfa Tape 74_frame_43500.jpg
- images_new/000114 TMBL-ROV 2000 Sa╠êckenrevet Tape 55_frame_224275.jpg
- __MACOSX/images_new/._000114 TMBL-ROV 2000 Sa╠êckenrevet Tape 55_frame_224275.jpg
- images_new/000114 TMBL-ROV 2000 Sa╠êckenrevet Tape 55_frame_175525.jpg
- __MACOSX/images_new/._000114 TMBL-ROV 2000 Sa╠êckenrevet Tape 55_frame_175525.jpg
- images_new/990506 TMBL-ROV 1999 Revet Sa╠êcken 2 Tape 42_frame_11275.jpg
- __MACOSX/images_new/._990506 TMBL-ROV 1999 Revet Sa╠êcken 2 Tape 42_frame_11275.jpg
- images_new/990506 TMBL-ROV 1999 Revet Sa╠êcken 2 Tape 42_frame_15775.jpg
- __MACOSX/images_new/._990506 TMBL-ROV 1999 Revet Sa╠êcken 2 Tape 42_frame_15775.jpg
- images_new/000203 TMBL-ROV 2000 Sa╠êcken revet EJ numrerade band_frame_29275.jpg
- __MACOSX/images_new/._000203 TMBL-ROV 2000 Sa╠êcken revet EJ numrerade band_frame_29275.jpg
- images_new/000203 TMBL-ROV 2000 Sa╠êcken revet EJ numrerade band_frame_24750.jpg
- __MACOSX/images_new/._000203 TMBL-ROV 2000 Sa╠êcken revet EJ numrerade band_frame_24750.jpg
- images_new/030317-18 TMBL-ROV 2003 Sa╠êckenrevet_frame_60775.jpg
- __MACOSX/images_new/._030317-18 TMBL-ROV 2003 Sa╠êckenrevet_frame_60775.jpg
- images_new/010424 Sa╠êckenrevet beta Tape 74_frame_52500.jpg
- __MACOSX/images_new/._010424 Sa╠êckenrevet beta Tape 74_frame_52500.jpg
- images_new/000114 TMBL-ROV 2000 Sa╠êckenrevet Tape 55_frame_16525.jpg
- __MACOSX/images_new/._000114 TMBL-ROV 2000 Sa╠êckenrevet Tape 55_frame_16525.jpg
- images_new/010424 Sa╠êckenrevet alfa Tape 74_frame_37525.jpg
- __MACOSX/images_new/._010424 Sa╠êckenrevet alfa Tape 74_frame_37525.jpg
- images_new/010424 Sa╠êckenrevet alfa Tape 74_frame_42025.jpg
- __MACOSX/images_new/._010424 Sa╠êckenrevet alfa Tape 74_frame_42025.jpg
- images_new/000114 TMBL-ROV 2000 Sa╠êckenrevet Tape 55_frame_188250.jpg
- __MACOSX/images_new/._000114 TMBL-ROV 2000 Sa╠êckenrevet Tape 55_frame_188250.jpg
- images_new/010424 Sa╠êckenrevet alfa Tape 74_frame_58525.jpg
- __MACOSX/images_new/._010424 Sa╠êckenrevet alfa Tape 74_frame_58525.jpg
- images_new/000114 TMBL-ROV 2000 Sa╠êckenrevet Tape 55_frame_174000.jpg
- __MACOSX/images_new/._000114 TMBL-ROV 2000 Sa╠êckenrevet Tape 55_frame_174000.jpg
- images_new/000114 TMBL-ROV 2000 Sa╠êckenrevet Tape 55_frame_131275.jpg
- __MACOSX/images_new/._000114 TMBL-ROV 2000 Sa╠êckenrevet Tape 55_frame_131275.jpg
- images_new/000203 TMBL-ROV 2000 Sa╠êcken revet EJ numrerade band_frame_750.jpg
- __MACOSX/images_new/._000203 TMBL-ROV 2000 Sa╠êcken revet EJ numrerade band_frame_750.jpg
- images_new/000203 TMBL-ROV 2000 Sa╠êcken revet EJ numrerade band_frame_31500.jpg
- __MACOSX/images_new/._000203 TMBL-ROV 2000 Sa╠êcken revet EJ numrerade band_frame_31500.jpg
- images_new/000114 TMBL-ROV 2000 Sa╠êckenrevet Tape 55_frame_171862.jpg
- __MACOSX/images_new/._000114 TMBL-ROV 2000 Sa╠êckenrevet Tape 55_frame_171862.jpg
- images_new/000114 TMBL-ROV 2000 Sa╠êckenrevet Tape 55_frame_173250.jpg
- __MACOSX/images_new/._000114 TMBL-ROV 2000 Sa╠êckenrevet Tape 55_frame_173250.jpg
- images_new/000203 TMBL-ROV 2000 Sa╠êckenrevet Tape 56_frame_80250.jpg
- __MACOSX/images_new/._000203 TMBL-ROV 2000 Sa╠êckenrevet Tape 56_frame_80250.jpg
- images_new/000114 TMBL-ROV 2000 Sa╠êckenrevet Tape 55_frame_73537.jpg
- __MACOSX/images_new/._000114 TMBL-ROV 2000 Sa╠êckenrevet Tape 55_frame_73537.jpg
- images_new/030317-18 TMBL-ROV 2003 Sa╠êckenrevet_frame_16525.jpg
- __MACOSX/images_new/._030317-18 TMBL-ROV 2003 Sa╠êckenrevet_frame_16525.jpg
- images_new/000203 TMBL-ROV 2000 Sa╠êckenrevet Tape 56_frame_84787.jpg
- __MACOSX/images_new/._000203 TMBL-ROV 2000 Sa╠êckenrevet Tape 56_frame_84787.jpg
- images_new/040220 TMBL-ROV 2004 Sa╠êckenrevet alfa_frame_18750.jpg
- __MACOSX/images_new/._040220 TMBL-ROV 2004 Sa╠êckenrevet alfa_frame_18750.jpg
- images_new/000203 TMBL-ROV 2000 Sa╠êckenrevet Tape 56_frame_55525.jpg
- __MACOSX/images_new/._000203 TMBL-ROV 2000 Sa╠êckenrevet Tape 56_frame_55525.jpg
- images_new/000203 TMBL-ROV 2000 Sa╠êckenrevet Tape 56_frame_51025.jpg
- __MACOSX/images_new/._000203 TMBL-ROV 2000 Sa╠êckenrevet Tape 56_frame_51025.jpg
- images_new/990506 TMBL-ROV 1999 Revet Sa╠êcken 2 Tape 42_frame_13612.jpg
- __MACOSX/images_new/._990506 TMBL-ROV 1999 Revet Sa╠êcken 2 Tape 42_frame_13612.jpg
- images_new/000203 TMBL-ROV 2000 Sa╠êcken revet EJ numrerade band_frame_27000.jpg
- __MACOSX/images_new/._000203 TMBL-ROV 2000 Sa╠êcken revet EJ numrerade band_frame_27000.jpg
- images_new/040220 TMBL-ROV 2004 Sa╠êckenrevet alfa_frame_39775.jpg
- __MACOSX/images_new/._040220 TMBL-ROV 2004 Sa╠êckenrevet alfa_frame_39775.jpg
- images_new/000203 TMBL-ROV 2000 Sa╠êcken revet EJ numrerade band_frame_40500.jpg
- __MACOSX/images_new/._000203 TMBL-ROV 2000 Sa╠êcken revet EJ numrerade band_frame_40500.jpg
- images_new/010424 Sa╠êckenrevet beta Tape 74_frame_32250.jpg
- __MACOSX/images_new/._010424 Sa╠êckenrevet beta Tape 74_frame_32250.jpg
- images_new/040220 TMBL-ROV 2004 Sa╠êckenrevet alfa_frame_23275.jpg
- __MACOSX/images_new/._040220 TMBL-ROV 2004 Sa╠êckenrevet alfa_frame_23275.jpg
- images_new/000203 TMBL-ROV 2000 Sa╠êckenrevet Tape 56_frame_110275.jpg
- __MACOSX/images_new/._000203 TMBL-ROV 2000 Sa╠êckenrevet Tape 56_frame_110275.jpg
- images_new/000114 TMBL-ROV 2000 Sa╠êckenrevet Tape 55_frame_190525.jpg
- __MACOSX/images_new/._000114 TMBL-ROV 2000 Sa╠êckenrevet Tape 55_frame_190525.jpg
- images_new/000114 TMBL-ROV 2000 Sa╠êckenrevet Tape 55_frame_149250.jpg
- __MACOSX/images_new/._000114 TMBL-ROV 2000 Sa╠êckenrevet Tape 55_frame_149250.jpg
- images_new/030325 TMBL-ROV 2003 Sa╠êckenrevet bioerosion_frame_145525.jpg
- __MACOSX/images_new/._030325 TMBL-ROV 2003 Sa╠êckenrevet bioerosion_frame_145525.jpg
- images_new/040522 TMBL-ROV 2004 Sa╠êckenrevet_frame_61525.jpg
- __MACOSX/images_new/._040522 TMBL-ROV 2004 Sa╠êckenrevet_frame_61525.jpg
- images_new/000203 TMBL-ROV 2000 Sa╠êckenrevet Tape 56_frame_107250.jpg
- __MACOSX/images_new/._000203 TMBL-ROV 2000 Sa╠êckenrevet Tape 56_frame_107250.jpg
- images_new/990506 TMBL-ROV 1999 Revet Sa╠êcken 2 Tape 42_frame_21925.jpg
- __MACOSX/images_new/._990506 TMBL-ROV 1999 Revet Sa╠êcken 2 Tape 42_frame_21925.jpg
- images_new/000203 TMBL-ROV 2000 Sa╠êckenrevet Tape 56_frame_75025.jpg
- __MACOSX/images_new/._000203 TMBL-ROV 2000 Sa╠êckenrevet Tape 56_frame_75025.jpg
- images_new/000114 TMBL-ROV 2000 Sa╠êckenrevet EJ numrerade band_frame_17250.jpg
- __MACOSX/images_new/._000114 TMBL-ROV 2000 Sa╠êckenrevet EJ numrerade band_frame_17250.jpg
- images_new/010424 Sa╠êckenrevet alfa Tape 74_frame_48750.jpg
- __MACOSX/images_new/._010424 Sa╠êckenrevet alfa Tape 74_frame_48750.jpg
- images_new/030317-18 TMBL-ROV 2003 Sa╠êckenrevet_frame_78000.jpg
- __MACOSX/images_new/._030317-18 TMBL-ROV 2003 Sa╠êckenrevet_frame_78000.jpg
- images_new/030325 TMBL-ROV 2003 Sa╠êckenrevet bioerosion_frame_162775.jpg
- __MACOSX/images_new/._030325 TMBL-ROV 2003 Sa╠êckenrevet bioerosion_frame_162775.jpg
- images_new/000114 TMBL-ROV 2000 Sa╠êckenrevet Tape 55_frame_132025.jpg
- __MACOSX/images_new/._000114 TMBL-ROV 2000 Sa╠êckenrevet Tape 55_frame_132025.jpg
- images_new/000203 TMBL-ROV 2000 Sa╠êckenrevet Tape 56_frame_96800.jpg
- __MACOSX/images_new/._000203 TMBL-ROV 2000 Sa╠êckenrevet Tape 56_frame_96800.jpg
- images_new/010424 Sa╠êckenrevet beta Tape 74_frame_87775.jpg
- __MACOSX/images_new/._010424 Sa╠êckenrevet beta Tape 74_frame_87775.jpg
- images_new/000203 TMBL-ROV 2000 Sa╠êcken revet EJ numrerade band_frame_51750.jpg
- __MACOSX/images_new/._000203 TMBL-ROV 2000 Sa╠êcken revet EJ numrerade band_frame_51750.jpg
- images_new/030325 TMBL-ROV 2003 Sa╠êckenrevet bioerosion_frame_69037.jpg
- __MACOSX/images_new/._030325 TMBL-ROV 2003 Sa╠êckenrevet bioerosion_frame_69037.jpg
- images_new/000203 TMBL-ROV 2000 Sa╠êcken revet EJ numrerade band_frame_59250.jpg
- __MACOSX/images_new/._000203 TMBL-ROV 2000 Sa╠êcken revet EJ numrerade band_frame_59250.jpg
- images_new/000114 TMBL-ROV 2000 Sa╠êckenrevet EJ numrerade band_frame_49500.jpg
- __MACOSX/images_new/._000114 TMBL-ROV 2000 Sa╠êckenrevet EJ numrerade band_frame_49500.jpg
- images_new/030317-18 TMBL-ROV 2003 Sa╠êckenrevet_frame_122250.jpg
- __MACOSX/images_new/._030317-18 TMBL-ROV 2003 Sa╠êckenrevet_frame_122250.jpg
- images_new/000203 TMBL-ROV 2000 Sa╠êckenrevet Tape 56_frame_38250.jpg
- __MACOSX/images_new/._000203 TMBL-ROV 2000 Sa╠êckenrevet Tape 56_frame_38250.jpg
- images_new/010424 Sa╠êckenrevet beta Tape 74_frame_45025.jpg
- __MACOSX/images_new/._010424 Sa╠êckenrevet beta Tape 74_frame_45025.jpg
- images_new/000114 TMBL-ROV 2000 Sa╠êckenrevet Tape 55_frame_133500.jpg
- __MACOSX/images_new/._000114 TMBL-ROV 2000 Sa╠êckenrevet Tape 55_frame_133500.jpg
- images_new/000203 TMBL-ROV 2000 Sa╠êckenrevet Tape 56_frame_26250.jpg
- __MACOSX/images_new/._000203 TMBL-ROV 2000 Sa╠êckenrevet Tape 56_frame_26250.jpg
- images_new/000203 TMBL-ROV 2000 Sa╠êckenrevet Tape 56_frame_82525.jpg
- __MACOSX/images_new/._000203 TMBL-ROV 2000 Sa╠êckenrevet Tape 56_frame_82525.jpg
- images_new/040220 TMBL-ROV 2004 Sa╠êckenrevet alfa_frame_93775.jpg
- __MACOSX/images_new/._040220 TMBL-ROV 2004 Sa╠êckenrevet alfa_frame_93775.jpg
- images_new/010424 Sa╠êckenrevet beta Tape 74_frame_86250.jpg
- __MACOSX/images_new/._010424 Sa╠êckenrevet beta Tape 74_frame_86250.jpg
[truncated: 520 more entries]
