# Supplementary material for: An open-source, citizen science and machine learning approach to analyse subsea movies
Source: Biodivers Data J. 2021 Feb 24;9:e60548. doi: 10.3897/BDJ.9.e60548 (PMC7930014; doi:10.3897/BDJ.9.e60548)
Supplement: Supplementary material 3 — model results [file bdj-09-e60548-s003.csv]

running_no	FilenameInThisStudy	Speed_in_frames_per_second	frame_no_start	frame_no_end	max_conf	x	y	w	h
0	M000114.mp4	25	264	265	0.539619	19	12	480	469
1	M000114.mp4	25	480	574	0.7728	153	0	468	189
2	M000114.mp4	25	1368	1386	0.667623	106	98	309	272
3	M000114.mp4	25	2856	2986	0.731457	274	217	466	345
4	M000114.mp4	25	3119	3124	0.544703	229	101	466	252
5	M000114.mp4	25	3219	3255	0.588202	299	159	515	294
6	M000114.mp4	25	3883	3885	0.598808	81	44	439	337
7	M000114.mp4	25	3947	3968	0.729517	4	149	282	447
8	M000114.mp4	25	7204	7223	0.640557	446	162	596	338
9	M000114.mp4	25	8717	8725	0.618763	165	357	415	540
10	M000114.mp4	25	9711	9719	0.654206	315	271	533	407
11	M000114.mp4	25	11039	11074	0.812336	558	173	717	349
12	M000114.mp4	25	14327	15378	0.896271	299	280	401	381
13	M000114.mp4	25	15461	15764	0.596316	101	52	625	422
14	M000114.mp4	25	16212	19759	0.897869	92	351	321	540
15	M000114.mp4	25	21425	21814	0.905477	63	61	663	516
16	M000114.mp4	25	22182	24007	0.904575	368	292	490	436
17	M000114.mp4	25	25094	25118	0.591269	6	239	121	377
18	M000114.mp4	25	25254	25541	0.826286	0	93	133	291
19	M000114.mp4	25	25889	27585	0.910614	280	321	466	538
20	M000114.mp4	25	29364	36270	0.942701	221	4	718	491
21	M000114.mp4	25	40209	40232	0.831109	352	310	455	405
22	M000114.mp4	25	40534	40537	0.591762	232	174	377	293
23	M000114.mp4	25	40590	40613	0.638518	154	133	373	324
24	M000114.mp4	25	40733	40941	0.763647	129	172	467	521
25	M000114.mp4	25	41239	41246	0.637568	451	358	611	502
26	M000114.mp4	25	41748	41823	0.771732	215	259	366	413
27	M000114.mp4	25	42048	42254	0.849812	355	240	481	369
28	M000114.mp4	25	43621	45291	0.892395	337	239	471	395
29	M010424.mp4	25	1	639	0.857166	468	170	822	475
30	M010424.mp4	25	2913	3631	0.922951	46	83	323	296
31	M010424.mp4	25	4280	4290	0.617638	574	0	784	144
32	M010424.mp4	25	4627	5050	0.858324	344	13	628	310
33	M010424.mp4	25	6285	6345	0.610952	610	89	753	258
34	M010424.mp4	25	6580	6623	0.583338	215	147	584	489
35	M010424.mp4	25	7386	7966	0.86274	5	105	241	528
36	M010424.mp4	25	8512	8866	0.710552	646	139	810	312
37	M010424.mp4	25	9171	9345	0.895622	691	343	822	474
38	M010424.mp4	25	9869	10261	0.830422	410	348	566	514
39	M010424.mp4	25	10248	10279	0.586249	319	53	526	251
40	M010424.mp4	25	10428	10431	0.547371	288	91	667	529
41	M010424.mp4	25	10584	10857	0.778433	304	37	609	304
42	M010424.mp4	25	11249	11845	0.848469	100	55	586	442
43	M010424.mp4	25	12745	14075	0.870121	409	413	574	540
44	M010424.mp4	25	15813	15822	0.546136	291	93	819	511
45	M010424.mp4	25	15918	15933	0.689781	209	28	735	458
46	M010424.mp4	25	16404	17358	0.882043	235	28	422	285
47	M010424.mp4	25	18068	18070	0.541401	478	131	632	306
48	M010424.mp4	25	18465	18543	0.700746	365	65	719	533
49	M010424.mp4	25	19591	19592	0.525203	318	249	646	502
50	M010424.mp4	25	19729	19821	0.759	450	305	684	540
51	M010424.mp4	25	20025	21085	0.912737	247	129	574	363
52	M010424.mp4	25	21120	23909	0.931112	439	3	869	517
53	M010424.mp4	25	25108	26355	0.882831	531	392	753	540
54	M010424.mp4	25	27658	28289	0.91411	614	297	749	453
55	M010424.mp4	25	28894	28895	0.503014	366	348	485	441
56	M010424.mp4	25	29455	29625	0.904013	498	313	765	540
57	M010424.mp4	25	30241	31011	0.928194	120	0	386	96
58	M010424.mp4	25	31407	31920	0.898105	50	253	303	520
59	M010424.mp4	25	32141	33568	0.901525	117	0	377	105
60	M010424.mp4	25	33199	33601	0.649396	119	89	849	540
61	M010424.mp4	25	33738	34730	0.923426	286	142	960	540
62	M010424.mp4	25	36026	36070	0.807621	800	345	953	516
63	M010424.mp4	25	37726	37751	0.81965	51	0	298	94
64	M010424.mp4	25	38134	38150	0.693277	469	235	545	318
65	M010424.mp4	25	41678	41710	0.684888	608	163	913	413
66	M010424.mp4	25	43336	43412	0.801481	56	0	299	102
67	M010424.mp4	25	44829	44830	0.548382	208	0	431	102
68	M010424.mp4	25	45118	45162	0.730003	89	0	406	95
69	M020130.mov	25	774	817	0.685788	274	213	527	451
70	M020130.mov	25	4630	4672	0.734736	224	287	492	518
71	M020130.mov	25	10615	10622	0.66803	417	192	543	281
72	M020130.mov	25	10814	10867	0.763326	330	163	468	273
73	M020130.mov	25	12328	12844	0.897247	279	62	408	203
74	M020130.mov	25	13423	13697	0.931664	465	203	555	288
75	M020130.mov	25	14727	14820	0.705847	387	277	523	401
76	M020130.mov	25	18632	18773	0.803231	468	84	665	233
77	M020130.mov	25	22840	22889	0.792159	238	208	371	325
78	M020130.mov	25	23867	23901	0.751042	69	192	322	363
79	M020130.mov	25	32142	32145	0.600249	147	125	206	194
80	M020130.mov	25	33437	33442	0.520806	238	343	351	484
81	M020130.mov	25	33575	33901	0.868431	23	264	267	521
82	M020130.mov	25	36993	37038	0.718498	557	203	637	275
83	M020130.mov	25	37275	37331	0.678226	364	113	583	336
84	M020130.mov	25	38070	38119	0.71134	454	219	617	359
85	M020130.mov	25	39826	39829	0.589232	460	78	690	285
86	M020130.mov	25	39918	39945	0.71127	571	145	713	350
87	M030317.mp4	25	475	1052	0.906874	400	155	575	354
88	M030317.mp4	25	1562	1571	0.639501	273	69	544	363
89	M030317.mp4	25	3342	3684	0.797135	177	82	615	523
90	M030317.mp4	25	12986	13007	0.575081	89	0	868	484
91	M030317.mp4	25	15065	16856	0.909409	74	0	305	97
92	M030317.mp4	25	40415	40432	0.556204	75	71	598	422
93	M030317.mp4	25	40538	40595	0.611596	192	22	774	452
94	M030317.mp4	25	42359	42390	0.695129	428	175	644	417
95	M030317.mp4	25	43094	43373	0.78435	298	205	548	445
96	M030317.mp4	25	44068	44440	0.858785	481	313	652	504
97	M030317.mp4	25	44643	44791	0.858141	384	287	534	450
98	M030317.mp4	25	44924	44928	0.658777	668	54	850	246
99	M030317.mp4	25	45462	45473	0.609939	301	22	613	277
100	M040220.mp4	25	1560	1670	0.796051	457	387	636	514
101	M040220.mp4	25	2959	2979	0.720677	47	40	218	209
102	M040220.mp4	25	3096	3312	0.844524	57	381	201	519
103	M040220.mp4	25	3951	5566	0.904682	195	242	286	315
104	M040220.mp4	25	6704	6713	0.646905	406	219	640	344
105	M040220.mp4	25	6862	6863	0.580406	158	282	332	392
106	M040220.mp4	25	6923	7873	0.906516	22	317	229	473
107	M040220.mp4	25	9411	10130	0.866337	95	209	252	397
108	M040220.mp4	25	11869	11874	0.70047	309	295	416	387
109	M040220.mp4	25	12804	12841	0.683115	213	326	379	488
110	M040220.mp4	25	17716	17717	0.516024	354	76	495	213
111	M040220.mp4	25	18125	18508	0.879404	160	4	327	107
112	M040220.mp4	25	19445	19449	0.645677	341	0	570	127
113	M040220.mp4	25	19509	20700	0.895135	290	0	549	225
114	M040220.mp4	25	21007	21143	0.846971	198	255	371	412
115	M040220.mp4	25	21618	22438	0.879441	262	28	428	211
116	M040220.mp4	25	23506	26074	0.93957	61	15	250	159
117	M040220.mp4	25	27897	27912	0.697085	421	221	552	369
118	M040220.mp4	25	29755	29758	0.681799	17	242	265	450
119	M040220.mp4	25	30408	30422	0.680653	478	215	716	498
120	M040220.mp4	25	30887	30906	0.714469	201	242	334	381
121	M040220.mp4	25	33078	33106	0.714216	327	122	535	386
122	M040220.mp4	25	37295	37300	0.592776	412	333	493	405
123	M040220.mp4	25	38837	38844	0.728797	64	13	237	144
124	M040220.mp4	25	42770	42771	0.549947	456	164	516	235
125	M01455002.mov	50	4381	4388	0.528215	471	131	597	277
126	M01455002.mov	50	7712	7801	0.815691	233	199	328	277
127	M01455002.mov	50	12729	12741	0.579892	95	116	436	319
128	M01455002.mov	50	15524	15604	0.754361	488	0	638	133
129	M01455002.mov	50	27820	28315	0.795331	426	0	634	182
130	M01455002.mov	50	31265	31740	0.769899	285	5	388	82
131	M01455002.mov	50	35492	35831	0.775563	334	56	515	244
132	M01455002.mov	50	38108	39782	0.88111	570	122	640	296
133	M01455002.mov	50	41071	41079	0.52405	249	291	384	360
134	M01455003.mov	50	130	132	0.559114	231	64	285	126
135	M01455003.mov	50	3558	3851	0.798413	391	14	551	165
136	M01455003.mov	50	8714	8786	0.641102	28	66	239	341
137	M01455003.mov	50	27801	27966	0.78705	423	13	640	171
138	M01455003.mov	50	35683	35701	0.728646	360	280	443	359
139	M01485006.mov	50	11588	11593	0.555278	20	300	102	360
140	M01487001.mov	50	1520	1526	0.527938	474	35	640	265
141	M01487001.mov	50	3467	3586	0.756482	376	52	542	190
142	M01487001.mov	50	5617	5680	0.848767	326	52	616	360
143	M01487001.mov	50	8122	8367	0.871406	354	172	448	255
144	M01487002.mov	50	10306	10316	0.639877	0	214	124	358
145	M01487003.mov	50	270	288	0.638011	535	122	625	197
146	M01487004.mov	50	1710	1717	0.612202	186	211	279	293
147	M01487004.mov	50	14400	14425	0.776223	560	176	640	320
148	M01487005.mov	50	758	779	0.730122	51	210	313	360
149	M01487005.mov	50	10497	10515	0.620868	37	0	495	307
150	M01487005.mov	50	11170	11174	0.538756	0	228	81	360
151	M01642003.mov	50	1693	1773	0.831688	335	115	605	323
152	M01642003.mov	50	6432	6436	0.652721	423	103	517	185
153	M01642003.mov	50	6595	6596	0.535107	280	228	391	360
154	M01642003.mov	50	7023	7154	0.783021	509	202	637	340
155	M01642003.mov	50	10760	10890	0.815619	515	0	634	82
156	M01642003.mov	50	15521	15980	0.899438	0	165	119	335
157	M01642003.mov	50	16164	16180	0.699941	322	122	411	208
158	M01642003.mov	50	16744	16784	0.799917	141	272	272	360
159	M01642003.mov	50	21673	21687	0.752974	141	256	246	357
160	M01642003.mov	50	22003	22129	0.81602	284	33	476	192
161	M01642005.mov	50	1558	1576	0.709769	382	28	640	277
162	M01642005.mov	50	2426	2433	0.636315	5	0	111	101
163	M01642005.mov	50	3257	3259	0.547972	376	53	629	248
164	M01642005.mov	50	7426	7429	0.591224	227	0	529	135
165	M01642005.mov	50	7543	7620	0.785224	6	104	239	293
166	M01642005.mov	50	12476	12503	0.593911	20	0	230	134
167	M01642005.mov	50	12866	12870	0.704427	429	0	612	116
168	M01642005.mov	50	13049	13070	0.670011	201	129	309	253
169	M01642005.mov	50	27621	27638	0.584906	102	0	172	45
170	M01642006.mov	50	2148	2353	0.894888	1	6	78	131
171	M01642006.mov	50	16664	16672	0.594231	60	37	279	289
172	M01642006.mov	50	24452	24458	0.599274	5	264	167	360
173	M01642006.mov	50	25629	25633	0.591649	510	144	640	360
174	M01642006.mov	50	25908	25964	0.712455	200	199	457	360
